# Supplementary material for: Two new species of Megacanthaspis Takagi (Hemiptera, Sternorrhyncha, Coccoidea, Diaspididae) from China
Source: Zookeys. 2012 Jul 24;(210):1–8. doi: 10.3897/zookeys.210.3071 (PMC3406450; doi:10.3897/zookeys.210.3071)
Supplement: XML Treatment for Megacanthaspis [file zookeys.210.3071-treatment1.xml]

<!DOCTYPE tp:taxon-treatment
  PUBLIC "-//TaxonX//DTD Taxonomic Treatment Publishing DTD v0 20100105//EN" "tax-treatment-NSO.dtd">
<tp:taxon-treatment xmlns:tp="http://www.plazi.org/taxpub"><tp:treatment-meta><mixed-citation publication-type="journal"><person-group><name><surname>Wei</surname><given-names>Jiu-Feng</given-names></name><name><surname>Feng</surname><given-names>Ji-Nian</given-names></name></person-group><article-title>Two new species of 
                    <italic>Megacanthaspis</italic> Takagi (Hemiptera, Sternorrhyncha, Coccoidea, Diaspididae) from China
                </article-title><source>Zookeys</source><day>24</day><month>7</month><year>2012</year><volume>2012</volume><issue>210</issue><fpage>1</fpage><lpage>8</lpage><pub-id pub-id-type="doi">10.3897/zookeys.210.3071</pub-id></mixed-citation></tp:treatment-meta><tp:nomenclature><label>Genus</label><tp:taxon-name>
                        <tp:taxon-name-part taxon-name-part-type="genus">Megacanthaspis</tp:taxon-name-part>
                    <object-id xmlns:xlink="http://www.w3.org/1999/xlink" xlink:type="simple">http://species-id.net/wiki/Megacanthaspis</object-id>
								</tp:taxon-name><tp:taxon-authority>Takagi, 1961</tp:taxon-authority><tp:nomenclature-citation-list><tp:nomenclature-citation><tp:taxon-name>Megacanthaspis</tp:taxon-name><comment> Takagi, 1961: 97. Type species: <italic><tp:taxon-name>Megacanthaspis actinodaphnes</tp:taxon-name></italic> Takagi, original designation.</comment></tp:nomenclature-citation></tp:nomenclature-citation-list></tp:nomenclature><tp:treatment-sec sec-type="Generic diagnosis"><title>Generic diagnosis.</title><p><bold>Female scale.</bold> Brown to dark brown, elongate, high convex; exuvia apical. <bold>Male scale.</bold> white, approximately parallel sides, slightly convex.
                    </p><p><bold>Adult female.</bold> Body outline elongate, derm membranous. <bold>Cephalothorax.</bold> Antennae each with a long seta and a tubercle. Anterior spiracles each with a group of trilocular pores, some species also with pores near posterior spiracles. <bold>Pygidium.</bold> Pygidium rounded along posterior margin, with a series of serrate processes or plates, none of which are sclerotized enough to call lobes.In certain species, this processes or plates degenerate or invisible. <bold>Marginal gland spines</bold> occurring on the abdomen, each associated with 1 or more microducts. <bold>Gland tubercles</bold> present or absent,if present, near both anterior and posterior spiracles, others occurring submarginally of abdominal segments I–III. <bold>Ducts.</bold> Dorsal macroducts short, 2- barred, with the orifice surrounded by a sclerotized rim, forming obscure segmental rows in some species. Ventral microducts as large as or smaller than dorsal ducts. <bold>Anal opening</bold> situated on centre of pygidium. <bold>Perivulvar pores</bold> quinquelocular, present in an arc, sometimes divided into a median group and two lateral groups.
                    </p></tp:treatment-sec><tp:treatment-sec sec-type="Distribution"><title>Distribution.</title><p>Palaearctic and Oriental regions.</p></tp:treatment-sec><tp:treatment-sec sec-type="Key to adult female Megacanthaspis Takagi"><title>Key to adult female <italic><tp:taxon-name>Megacanthaspis</tp:taxon-name></italic> Takagi
                    </title><table-wrap content-type="key" position="anchor" orientation="portrait"><table><tbody><tr><td rowspan="1" colspan="1">1</td><td rowspan="1" colspan="1">Marginal gland spines present on segment II</td><td rowspan="1" colspan="1">2</td></tr><tr><td rowspan="1" colspan="1">–</td><td rowspan="1" colspan="1">Marginal gland spines absent on segment II</td><td rowspan="1" colspan="1">3</td></tr><tr><td rowspan="1" colspan="1">2</td><td rowspan="1" colspan="1">The posteriormost pair appressed together at apex of pygidium</td><td rowspan="1" colspan="1"><italic><tp:taxon-name>Megacanthaspis litseae</tp:taxon-name></italic> (Takagi)
                                    </td></tr><tr><td rowspan="1" colspan="1">–</td><td rowspan="1" colspan="1">The posteriormost pair widely separated from each other</td><td rowspan="1" colspan="1"><italic><tp:taxon-name>Megacanthaspis langtangana</tp:taxon-name></italic> (Takagi)
                                    </td></tr><tr><td rowspan="1" colspan="1">3</td><td rowspan="1" colspan="1">Marginal gland spines present on segment III</td><td rowspan="1" colspan="1">4</td></tr><tr><td rowspan="1" colspan="1">–</td><td rowspan="1" colspan="1">Marginal gland spines absent on segment III</td><td rowspan="1" colspan="1">5</td></tr><tr><td rowspan="1" colspan="1">4</td><td rowspan="1" colspan="1">The posteriormost pair appressed together at apex of pygidium</td><td rowspan="1" colspan="1"><italic><tp:taxon-name>Megacanthaspis actinodaphnes</tp:taxon-name></italic> (Takagi)
                                    </td></tr><tr><td rowspan="1" colspan="1">–</td><td rowspan="1" colspan="1">The posteriormost pair widely separated from each other</td><td rowspan="1" colspan="1"><italic><tp:taxon-name>Megacanthaspis phoebia</tp:taxon-name></italic> (Tang)
                                    </td></tr><tr><td rowspan="1" colspan="1">5</td><td rowspan="1" colspan="1">Marginal gland spines absent on segment IV</td><td rowspan="1" colspan="1"><italic><tp:taxon-name>Megacanthaspis hangzhouensis</tp:taxon-name></italic> sp. n.
                                    </td></tr><tr><td rowspan="1" colspan="1">–</td><td rowspan="1" colspan="1">Marginal gland spines present on segment IV</td><td rowspan="1" colspan="1">6</td></tr><tr><td rowspan="1" colspan="1">6</td><td rowspan="1" colspan="1">Marginal gland spines each associated with 1 microduct</td><td rowspan="1" colspan="1"><italic><tp:taxon-name>Megacanthaspis leucaspis</tp:taxon-name></italic> (Takagi)
                                    </td></tr><tr><td rowspan="1" colspan="1">–</td><td rowspan="1" colspan="1">Marginal gland spines each associated with 2-4 microducts</td><td rowspan="1" colspan="1"><italic><tp:taxon-name>Megacanthaspis hainanensi</tp:taxon-name></italic>ssp. n.
                                    </td></tr><tr><td rowspan="1" colspan="1"><!--PageBreak--></td></tr></tbody></table></table-wrap></tp:treatment-sec></tp:taxon-treatment>
