# Supplementary material for: Two new species of Megacanthaspis Takagi (Hemiptera, Sternorrhyncha, Coccoidea, Diaspididae) from China
Source: Zookeys. 2012 Jul 24;(210):1–8. doi: 10.3897/zookeys.210.3071 (PMC3406450; doi:10.3897/zookeys.210.3071)
Supplement: XML Treatment for Megacanthaspis hangzhouensis [file zookeys.210.3071-treatment2.xml]

<!DOCTYPE tp:taxon-treatment
  PUBLIC "-//TaxonX//DTD Taxonomic Treatment Publishing DTD v0 20100105//EN" "tax-treatment-NSO.dtd">
<tp:taxon-treatment xmlns:tp="http://www.plazi.org/taxpub"><tp:treatment-meta><mixed-citation publication-type="journal"><person-group><name><surname>Wei</surname><given-names>Jiu-Feng</given-names></name><name><surname>Feng</surname><given-names>Ji-Nian</given-names></name></person-group><article-title>Two new species of 
                    <italic>Megacanthaspis</italic> Takagi (Hemiptera, Sternorrhyncha, Coccoidea, Diaspididae) from China
                </article-title><source>Zookeys</source><day>24</day><month>7</month><year>2012</year><volume>2012</volume><issue>210</issue><fpage>1</fpage><lpage>8</lpage><pub-id pub-id-type="doi">10.3897/zookeys.210.3071</pub-id></mixed-citation></tp:treatment-meta><tp:nomenclature><tp:taxon-name>
                        <tp:taxon-name-part taxon-name-part-type="genus">Megacanthaspis</tp:taxon-name-part>
                        <tp:taxon-name-part taxon-name-part-type="species">hangzhouensis</tp:taxon-name-part>
                    <object-id xmlns:xlink="http://www.w3.org/1999/xlink" xlink:type="simple">urn:lsid:zoobank.org:act:C2F9DCB3-51BB-494E-B298-5ABE9A9001A5</object-id>
								<object-id xmlns:xlink="http://www.w3.org/1999/xlink" xlink:type="simple">http://species-id.net/wiki/Megacanthaspis_hangzhouensis</object-id>
								</tp:taxon-name><tp:taxon-authority>Wei &amp; Feng</tp:taxon-authority><tp:taxon-status xmlns:xlink="http://www.w3.org/1999/xlink" xlink:type="simple">sp. n.</tp:taxon-status><xref ref-type="fig" rid="F1">Figures 1–6</xref></tp:nomenclature><tp:treatment-sec sec-type="Material examined"><title>Material examined.</title><p><bold>Holotype</bold>: adult female: CHINA, Zhejiang Prov., Hangzhou City, Hangzhou botanical garden, <named-content xmlns:xlink="http://www.w3.org/1999/xlink" content-type="dwc:verbatimCoordinates" xlink:type="simple">30°25'N, 120°12'E</named-content>, 1.5.1982, Chou (NWAFU).
                    </p><p>Paratypes: 7 adult females: same data as the holotype (NWAFU).</p></tp:treatment-sec><tp:treatment-sec sec-type="Description"><title>Description, n=8.</title><p><bold>Adult female.</bold> Appearance in life not recorded. Slide-mounted adult female 552–617 μm long (holotype 598 μm long); 309-362 μm wide (holotype 337 μm wide), body outline oblong oval, with indistinct segmentation. <bold>Cephalothorax.</bold> Antennae each with a long seta and a tubercle. Anterior spiracles with 1-2 trilocular pores, pores absent from posterior spiracles. <bold>Pygidium</bold> marginal processes degenerate. Pygidial lobes absent, without paraphyses and plates. <bold>Marginal gland spines</bold> each 14-19 μm long, in 6 pairs on abdominal V-VIII, 1 pair on abdominal segments VII and VIII and 2 pairs on abdominal segments V and VI, each associated with 1 microduct; posteriormost median pair of gland spines widely separated. <bold>Gland tubercles</bold> absent. Dorsal macroducts forming obscure segmental rows and not obviously divided into marginal, submarginal and submedial groups, with about 17 on each side; without marginal dorsal macroducts at apex of pygidium between the posteriormost gland spines. <bold>Ventral microduct</bold> is smaller than dorsal macroduct, few, scattered on cephalothorqx and abdomen, with 4 or 5 near each anterior and posterior spiracles. <bold>Anal opening</bold> separated from apex of pygidium by a space about 82 μm long. <bold>Perivulvar</bold> <bold>pores</bold> present in an arc, divided in 5 groups, 4–7 median group, 5–8 anterolaterally, and 7–10 posterolaterally, 28–43 in total.
                    </p></tp:treatment-sec><tp:treatment-sec sec-type="Diagnosis"><title>Diagnosis.</title><p>The new species is very close to <italic><tp:taxon-name>Megacanthaspis phoebia</tp:taxon-name></italic> (Tang, 1977) in having 6 pairs marginal gland spines. But differs in having (character-states on <italic><tp:taxon-name>Megacanthaspis phoebia</tp:taxon-name></italic> in brackets): (i) 2 pairs of gland spines on abdominal segments V and VI (only single on segments V &amp; VI); (ii) marginal dorsal macroducts absent from apex of pygidium between median gland spines (present); (iii) gland tubercles absent (present).
                    </p></tp:treatment-sec><tp:treatment-sec sec-type="Host"><title>Host.</title><p><italic><tp:taxon-name>Pleioblastus amarus</tp:taxon-name></italic> (<tp:taxon-name>Poaceae</tp:taxon-name>).
                    </p></tp:treatment-sec><tp:treatment-sec sec-type="Etymology"><title>Etymology.</title><p>Named after Hangzhou, the type locality.</p></tp:treatment-sec><tp:treatment-sec sec-type="Distribution"><title>Distribution.</title><p>China (Zhejiang).</p><fig id="F1" position="float" orientation="portrait"><label>Figures 1–6.</label><caption><p>Megacanthaspis hangzhouensis Wei &amp; Feng, sp. n., adult female: <bold>1</bold> habitus <bold>2</bold> detail of antenna <bold>3</bold> detail of anterior spiracle <bold>4</bold> quinquelocular pores <bold>5</bold> dorsal 2-barred duct <bold>6</bold> pygidium.</p></caption><graphic xmlns:xlink="http://www.w3.org/1999/xlink" xlink:href="ZooKeys-210-001-g001.jpg" position="float" orientation="portrait" xlink:type="simple"/></fig></tp:treatment-sec></tp:taxon-treatment>
