# Supplementary material for: Two new species of Megacanthaspis Takagi (Hemiptera, Sternorrhyncha, Coccoidea, Diaspididae) from China
Source: Zookeys. 2012 Jul 24;(210):1–8. doi: 10.3897/zookeys.210.3071 (PMC3406450; doi:10.3897/zookeys.210.3071)
Supplement: XML Treatment for Megacanthaspis hainanensis [file zookeys.210.3071-treatment3.xml]

<!DOCTYPE tp:taxon-treatment
  PUBLIC "-//TaxonX//DTD Taxonomic Treatment Publishing DTD v0 20100105//EN" "tax-treatment-NSO.dtd">
<tp:taxon-treatment xmlns:tp="http://www.plazi.org/taxpub"><tp:treatment-meta><mixed-citation publication-type="journal"><person-group><name><surname>Wei</surname><given-names>Jiu-Feng</given-names></name><name><surname>Feng</surname><given-names>Ji-Nian</given-names></name></person-group><article-title>Two new species of 
                    <italic>Megacanthaspis</italic> Takagi (Hemiptera, Sternorrhyncha, Coccoidea, Diaspididae) from China
                </article-title><source>Zookeys</source><day>24</day><month>7</month><year>2012</year><volume>2012</volume><issue>210</issue><fpage>1</fpage><lpage>8</lpage><pub-id pub-id-type="doi">10.3897/zookeys.210.3071</pub-id></mixed-citation></tp:treatment-meta><tp:nomenclature><tp:taxon-name>
                        <tp:taxon-name-part taxon-name-part-type="genus">Megacanthaspis</tp:taxon-name-part>
                        <tp:taxon-name-part taxon-name-part-type="species">hainanensis</tp:taxon-name-part>
                    <object-id xmlns:xlink="http://www.w3.org/1999/xlink" xlink:type="simple">urn:lsid:zoobank.org:act:1B66EA08-618D-47FD-B808-0A3BB90D6901</object-id>
								<object-id xmlns:xlink="http://www.w3.org/1999/xlink" xlink:type="simple">http://species-id.net/wiki/Megacanthaspis_hainanensis</object-id>
								</tp:taxon-name><tp:taxon-authority>Wei &amp; Feng</tp:taxon-authority><tp:taxon-status xmlns:xlink="http://www.w3.org/1999/xlink" xlink:type="simple">sp. n.</tp:taxon-status><xref ref-type="fig" rid="F2">Figures 7–12</xref></tp:nomenclature><tp:treatment-sec sec-type="Material examined"><title>Material examined.</title><p><bold>Holotype</bold>: adult female: CHINA, Hainan Prov., Gaotuo mountain, 19.5.1963, Chou (NWAFU).
                    </p><p>Paratypes: 12 adult females, same data as the holotype (NWAFU).<!--PageBreak--></p></tp:treatment-sec><tp:treatment-sec sec-type="Description"><title>Description.</title><p><bold>N=13. Adult female.</bold> Appearance in life was not recorded. Slide-mounted adult female 513–597 μm long (holotype 577 μm long); 199–209 μm wide (holotype 209 μm wide), body outline fusiform, with obscure segmentation. <bold>Cephalo<!--PageBreak-->thorax.</bold> Antennae each with a long seta and a tubercle. Anterior spiracles each with 2–4 trilocular pores; pores absent from posterior spiracles. <bold>Pygidium</bold> with serrate process (plates) on abdominal segments VI-VIII, lobes absent, plates arranged 2, 3, 3 among the marginal gland spines, without paraphyses. <bold>Marginal gland spines</bold> each 9.93–18.9 μm long, in 5 pairs on abdominal IV-VIII, more or less enlarged, each associated with 2–4 microducts, median pair widely separated. <bold>Gland tubercles</bold> present on prothrax, metat<!--PageBreak-->hrax and abdominal segment I-II, each with 1 microducts. <bold>Dorsal macroducts</bold> present on abdominal segments I-VIII; forming more or less segmental rows on abdominal segments I-VI, but scattered on abdominal segments VII-VIII; with a macroduct between median gland spines. <bold>Ventral macroducts</bold> 2-barred, as big as dorsal macroducts, scattered occurring on lateral body margin on prothorax, metathorax and abdominal segments I-IV. Ventral microducts present on prothorax, metathorax, segments I-IV. <bold>Anal opening</bold> about 68 μm long from apex. <bold>Perivulvar pores</bold> in an arc with a total of 13–25.
                    </p></tp:treatment-sec><tp:treatment-sec sec-type="Diagnosis"><title>Diagnosis.</title><p>The new species is very similar to <italic><tp:taxon-name>Megacanthaspis phoebia</tp:taxon-name></italic>, but can be distinguished by by having (character-states on <italic><tp:taxon-name>Megacanthaspis phoebia</tp:taxon-name></italic> in brackets): (i) 5 pairs of marginal gland spines (6 pairs); (ii) a macroduct present medially between the median gland spines (absent).
                    </p></tp:treatment-sec><tp:treatment-sec sec-type="Etymology"><title>Etymology.</title><p>Named after Hainan, the type locality.</p></tp:treatment-sec><tp:treatment-sec sec-type="Distribution"><title>Distribution.</title><p>China (Hainan).</p><fig id="F2" position="float" orientation="portrait"><label>Figures 7–12.</label><caption><p>Megacanthaspis hainanensis Wei &amp; Feng, sp. n., adult female: <bold>7</bold> habitus <bold>8</bold> detail of antenna <bold>9</bold> detail of anterior spiracle <bold>10</bold> dorsal 2-barred duct <bold>11</bold> detail of 2 gland tubercles <bold>12</bold> pygidium.</p></caption><graphic xmlns:xlink="http://www.w3.org/1999/xlink" xlink:href="ZooKeys-210-001-g002.jpg" position="float" orientation="portrait" xlink:type="simple"/></fig><fig id="F3" position="float" orientation="portrait"><label>Figure 13.</label><caption><p>Distribution of Megacanthaspis.</p></caption><graphic xmlns:xlink="http://www.w3.org/1999/xlink" xlink:href="ZooKeys-210-001-g003.jpg" position="float" orientation="portrait" xlink:type="simple"/></fig></tp:treatment-sec></tp:taxon-treatment>
